# Supplementary material for: Delays in Epidemic Outbreak Control Cost Disproportionately Large Treatment Footprints to Offset
Source: Pathogens. 2022 Mar 24;11(4):393. doi: 10.3390/pathogens11040393 (PMC9030382; doi:10.3390/pathogens11040393)
Supplement: Supplementary file 1 [file pathogens-11-00393-s001.zip]

Archive with 1 entries (1 files):
- pathogens-1616912-supplementary.pdf
